# Supplementary material for: A Versatile Luminescent Ga-Organic Framework with Multi-Emission Centers as a Blue LED and Fluorescent Probe for Low-Temperature Detection and Selective Fe3+ Sensing
Source: Nanomaterials (Basel). 2022 Nov 15;12(22):4009. doi: 10.3390/nano12224009 (PMC9696890; doi:10.3390/nano12224009)
Supplement: Supplementary file 1 [file nanomaterials-12-04009-s001.zip]

Archive with 1 entries (1 files):
- nanomaterials-2042249-supplementary.pdf
